# Supplementary material for: Association between the Polymorphisms of fads2a and fads2b and Poly-Unsaturated Fatty Acids in Common Carp (Cyprinus carpio)
Source: Animals (Basel). 2021 Jun 15;11(6):1780. doi: 10.3390/ani11061780 (PMC8232129; doi:10.3390/ani11061780)
Supplement: Supplementary file 1 [file animals-11-01780-s001.zip]

Archive with 1 entries (1 files):
- animals-1224639-supplementary.pdf
